# Supplementary material for: Purge Haplotigs: allelic contig reassignment for third-gen diploid genome assemblies
Source: BMC Bioinformatics. 2018 Nov 29;19:460. doi: 10.1186/s12859-018-2485-7 (PMC6267036; doi:10.1186/s12859-018-2485-7)
Supplement: Supplementary file 2 — Quast and BUSCO analysis results for all assemblies. (XLSX 22 kb) [file 12859_2018_2485_MOESM2_ESM.xlsx]

## Sheet: Quast
C. pyxidata	Primary Contigs			Haplotigs		Artefacts
	FALCON Unzip	Purge Haplotigs	Redundans	FALCON Unzip	Purge Haplotigs	Purge Haplotigs
# contigs (>= 0 bp)	82	57	69	93	96	22
# contigs (>= 1000 bp)	82	57	69	93	96	22
# contigs (>= 5000 bp)	82	57	69	92	95	22
# contigs (>= 10000 bp)	82	57	69	88	93	20
# contigs (>= 25000 bp)	79	53	66	61	77	10
# contigs (>= 50000 bp)	62	50	62	47	56	3
Total length (>= 0 bp)	41902648	40185424	44196766	23538719	24640282	615661
Total length (>= 1000 bp)	41902648	40185424	44196766	23538719	24640282	615661
Total length (>= 5000 bp)	41902648	40185424	44196766	23535716	24637279	615661
Total length (>= 10000 bp)	41902648	40185424	44196766	23504039	24620469	600794
Total length (>= 25000 bp)	41830931	40120030	44157309	23001982	24285828	427055
Total length (>= 50000 bp)	41211492	40010189	44010368	22521034	23557479	164858
# contigs	82	57	69	93	96	22
Largest contig	4778091	4778091	4778091	2218087	2218087	59918
Total length	41902648	40185424	44196766	23538719	24640282	615661
GC (%)	54.43	54.66	54.66	54.53	54.66	33.95
N50	1484160	1484160	1427865	872466	750993	39308
N75	673570	690894	620357	463671	331894	22128
L50	8	8	9	9	10	7
L75	20	18	22	19	21	12
A. thaliana	Primary Contigs			Haplotigs		Artefacts
	FALCON Unzip	Purge Haplotigs	Redundans	FALCON Unzip	Purge Haplotigs	Purge Haplotigs
# contigs (>= 0 bp)	172	120	93	248	200	100
# contigs (>= 1000 bp)	171	119	92	248	200	100
# contigs (>= 5000 bp)	171	111	92	237	200	97
# contigs (>= 10000 bp)	171	108	92	214	200	77
# contigs (>= 25000 bp)	155	96	81	111	154	16
# contigs (>= 50000 bp)	108	66	54	66	106	2
Total length (>= 0 bp)	140024976	125564636	119223559	104934860	117655850	1739350
Total length (>= 1000 bp)	140024465	125564125	119223048	104934860	117655850	1739350
Total length (>= 5000 bp)	140024465	125541195	119223048	104902670	117655850	1730090
Total length (>= 10000 bp)	140024465	125524140	119223048	104728011	117655850	1572486
Total length (>= 25000 bp)	139667800	125282850	118997008	102914740	116740719	558971
Total length (>= 50000 bp)	138078710	124227308	118064697	101326372	115054692	123082
# contigs	172	120	93	248	200	100
Largest contig	13319401	13319401	13319401	11648134	11648134	62415
Total length	140024976	125564636	119223559	104934860	117655850	1739350
GC (%)	36.67	36.73	36.62	36.12	36.09	38.54
N50	7960654	7979657	7979657	6920133	4634947	19918
N75	1507122	4129832	4810976	1756424	1023039	14478
L50	7	6	6	6	8	30
L75	16	11	10	15	22	56
V. vinifera L. Cv. Cabernet Sauvignon	Primary Contigs			Haplotigs		Artefacts
	FALCON Unzip	Purge Haplotigs	Redundans	FALCON Unzip	Purge Haplotigs	Purge Haplotigs
# contigs (>= 0 bp)	718	574	397	2037	1647	534
# contigs (>= 1000 bp)	718	566	397	2029	1647	534
# contigs (>= 5000 bp)	718	536	397	1944	1647	479
# contigs (>= 10000 bp)	718	527	396	1782	1637	336
# contigs (>= 25000 bp)	695	479	388	1215	1360	71
# contigs (>= 50000 bp)	634	388	378	718	961	3
Total length (>= 0 bp)	591420921	520614135	531035106	367781855	430623385	7965256
Total length (>= 1000 bp)	591420921	520608224	531035106	367775944	430623385	7965256
Total length (>= 5000 bp)	591420921	520519217	531035106	367489619	430623385	7767938
Total length (>= 10000 bp)	591420921	520456612	531025195	366243474	430544442	6663341
Total length (>= 25000 bp)	590905697	519528858	530862578	356258040	425124539	2510340
Total length (>= 50000 bp)	588720101	516319220	530550049	339109148	411307824	202205
# contigs	718	574	397	2037	1647	534
Largest contig	14079786	14079786	14079786	3925821	3766955	71657
Total length	591420921	520614135	531035106	367781855	430623385	7965256
GC (%)	34.76	34.79	34.47	34.67	34.62	35.96
N50	2173101	2775070	2638186	779223	737275	18444
N75	1034180	1515656	1421722	357377	353458	12042
L50	72	56	58	127	169	142
L75	168	121	127	296	377	274
T. guttata	Primary Contigs			Haplotigs		Artefacts
	FALCON Unzip	Purge Haplotigs	Redundans	FALCON Unzip	Purge Haplotigs	Purge Haplotigs
# contigs (>= 0 bp)	1159	471	602	2188	2070	806
# contigs (>= 1000 bp)	1159	471	602	2185	2070	803
# contigs (>= 5000 bp)	1159	455	602	2146	2068	782
# contigs (>= 10000 bp)	1159	442	602	2042	2064	695
# contigs (>= 25000 bp)	1124	425	586	1363	1897	165
# contigs (>= 50000 bp)	915	385	527	793	1318	5
Total length (>= 0 bp)	1138770338	1050555121	1073208436	843915757	916880770	15250204
Total length (>= 1000 bp)	1138770338	1050555121	1073208436	843913670	916880770	15248117
Total length (>= 5000 bp)	1138770338	1050509127	1073208436	843786526	916873649	15174088
Total length (>= 10000 bp)	1138770338	1050415774	1073208436	842986933	916843468	14498029
Total length (>= 25000 bp)	1137971851	1050064919	1072862623	830848882	913571725	5184089
Total length (>= 50000 bp)	1130080502	1048618663	1070560495	811179016	892369021	271834
# contigs	1159	471	602	2188	2070	806
Largest contig	34316030	34316030	34316030	18415681	18415681	58877
Total length	1138770338	1050555121	1073208436	843915757	916880770	15250204
GC (%)	42.68	41.92	42.12	41.5	42.47	42.66
N50	5807022	6207747	6037699	2740176	2406230	21491
N75	2529241	3463527	3382704	1223130	865671	16645
L50	51	44	46	81	95	272
L75	122	100	105	193	246	472
		0

## Sheet: BUSCO
	Haploid Assembly (Primary contigs)						Haplotigs				Artefacts
	FALCON Unzip		Purge Haplotigs		Redundans		FALCON Unzip		Purge Haplotigs		Purge haplotigs
C. pyxidata	#	%	#	%	#	%	#	%	#	%	#	%
Total BUSCO groups searched	1335	100	1335	100	1335	100	1335	100	1335	100	1335	100
Complete BUSCOs	1280	95.8801	1278	95.7303	1288	96.4794	991	74.2322	1011	75.7303	3	0.224719
Complete and single-copy BUSCOs	1231	92.2097	1248	93.4831	1185	88.764	969	72.5843	984	73.7079	3	0.224719
Complete and duplicated BUSCOs	49	3.67041	30	2.24719	103	7.71536	22	1.64794	27	2.02247	0	0
Fragmented BUSCOs	23	1.72285	22	1.64794	25	1.87266	20	1.49813	23	1.72285	1	0.0749064
Missing BUSCOs	32	2.397	35	2.62172	22	1.64794	324	24.2697	301	22.5468	1331	99.7004
A. thaliana
Total BUSCO groups searched	1440	100	1440	100	1440	100	1440	100	1440	100	1440	100
Complete BUSCOs	1413	98.125	1407	97.7083	1407	97.7083	1342	93.1944	1400	97.2222	17	1.18056
Complete and single-copy BUSCOs	1324	91.9444	1377	95.625	1378	95.6944	1313	91.1806	1372	95.2778	17	1.18056
Complete and duplicated BUSCOs	89	6.18056	30	2.08333	29	2.01389	29	2.01389	28	1.94444	0	0
Fragmented BUSCOs	5	0.347222	8	0.555556	8	0.555556	5	0.347222	5	0.347222	3	0.208333
Missing BUSCOs	22	1.52778	25	1.73611	25	1.73611	93	6.45833	35	2.43056	1420	98.6111
V. vinifera L. Cv. Cabernet Sauvignon
Total BUSCO groups searched	1440	100	1440	100	1440	100	1440	100	1440	100	1440	100
Complete BUSCOs	1328	92.2222	1376	95.5556	1376	95.5556	1082	75.1389	1164	80.8333	20	1.38889
Complete and single-copy BUSCOs	1149	79.7917	1247	86.5972	1235	85.7639	989	68.6806	1113	77.2917	17	1.18056
Complete and duplicated BUSCOs	179	12.4306	102	7.08333	141	9.79167	93	6.45833	51	3.54167	3	0.208333
Fragmented BUSCOs	21	1.45833	23	1.59722	23	1.59722	28	1.94444	29	2.01389	4	0.277778
Missing BUSCOs	91	6.31944	41	2.84722	41	2.84722	330	22.9167	247	17.1528	1416	98.3333
T. guttata
Total BUSCO groups searched	4915	100	4915	100	4915	100	4915	100	4915	100	4915	100
Complete BUSCOs	4700	95.6256	4701	95.646	4697	95.5646	3898	79.3082	4019	81.7701	13	0.264496
Complete and single-copy BUSCOs	4465	90.8444	4595	93.4893	4566	92.8993	3854	78.413	3973	80.8342	13	0.264496
Complete and duplicated BUSCOs	235	4.78128	106	2.15666	131	2.66531	44	0.895219	46	0.93591	0	0
Fragmented BUSCOs	118	2.40081	123	2.50254	124	2.52289	141	2.86877	147	2.99084	11	0.223805
Missing BUSCOs	97	1.97355	91	1.85148	94	1.91251	876	17.823	749	15.2391	4891	99.5117
	TAIR10 (Col-0)		Cvi-0 (Chin et al. 2016)
REFERENCE ASSEMBLIES	#	%	#	%
Total BUSCO groups searched	1440	100	1440	100
Complete BUSCOs	1414	98.1944	1411	97.9861
Complete and single-copy BUSCOs	1401	97.2917	1393	96.7361
Complete and duplicated BUSCOs	13	0.902778	18	1.25
Fragmented BUSCOs	7	0.486111	5	0.347222
Missing BUSCOs	19	1.31944	24	1.66667
